# Supplementary material for: Respiratory and bloodstream coinfections and antimicrobial use in hospitalised patients with moderate to severe COVID-19: An Australian retrospective cohort study
Source: PLoS One. 2026 Jul 7;21(7):e0352344. doi: 10.1371/journal.pone.0352344 (PMC13340816; doi:10.1371/journal.pone.0352344)
Supplement: S1 File — (XLSX) [file pone.0352344.s001.xlsx]

## Sheet: Sheet 1
SEX 1=M 2=F	Age	Aboriginal or Torres Strait Islander Y/N	Deceased Y/N	30 day mortality Y/N	90 day mortality Y/N	ICU admission	Hospital LOS	ICU LOS	PCR Y/N	RAT Y/N	Vaccination status Y/N at least 1	Number of doses (0,1,2,3,4)	Severity of disease	HTN Y/N	T2DM Y/N	Chronic heart disease Y/N	Chronic lung disease Y/N	Chronic kidney disease Y/N	Dialysis Y/N	Active solid organ malignancy Y/N	Active haematological malignancy (leukaemia lymphoma MDS) Y/N	OVERALL IMMUNOSUPPRESSED	BMI	Max WCC	Max Neuts	Max CRP	Was microbiological testing done	Resp viral PCR	Sputum culture	Sputum PCR	Blood culture	Urinary antigens	Atypical serology	Serum galactomannan	BAL culture	BAL PCR	BAL galactomannan	ETA Culture	ETA PCR	ETA galactomannan	Fungal sputum culture	Coinfection y/n	Time to coinfection diagnosis (days)	Time to coinfection diagnosis (days) # 2	CXR (normal / abnormal)	CT (normal/abnormal)	Antibiotic Y/N	ABX type 1	ABX type 2
2	83	n	n	n	n	n	5	#VALUE!	y	n	y	3	severe	y	n	n	y	y	n	n	n	n	19.3625	17.3	15	na	y	negative	normal resp flora	na	negative	negative	negative	na	na	na	na	na	na	na	na	n	#VALUE!	#VALUE!	abnormal	na	y	ceftriaxone	azithromycin
1	76	n	n	n	n	n	3	#VALUE!	y	y	y	3	severe	y	y	n	n	n	n	n	n	n	#VALUE!	12.7	11.13	166	y	negative	na	na	negative	na	na	na	na	na	na	na	na	na	na	n	#VALUE!	#VALUE!	normal	na	y	ceftriaxone	azithromycin
1	56	n	n	n	n	n	3	#VALUE!	y	y	y	4	moderate	y	y	y	n	n	n	n	n	n	35.1112	4.5	3	280	n	na	na	na	na	na	na	na	na	na	na	na	na	na	na	n	#VALUE!	#VALUE!	na	na	n	na	na
2	74	n	n	n	n	n	6	#VALUE!	y	n	n	0	moderate	y	y	y	y	n	n	n	n	n	24.4444	10.4	7.62	na	y	negative	na	na	negative	na	na	na	na	na	na	na	na	na	na	n	#VALUE!	#VALUE!	abnormal	abnormal	y	benzylpenicillin	doxycycline
2	74	n	n	n	n	n	6	#VALUE!	y	n	y	4	severe	y	n	y	y	n	n	n	n	n	18.7889	12.3	10.6	13	y	negative	na	na	na	na	na	na	na	na	na	na	na	na	na	n	#VALUE!	#VALUE!	normal	na	y	augmentin DF PO	na
1	92	n	y	y	y	n	8	#VALUE!	y	y	y	3	moderate	y	n	n	n	y	n	n	y	y	21.8776	12.2	5.11	74	y	na	na	na	na	negative	na	na	na	na	na	na	na	na	na	n	#VALUE!	#VALUE!	abnormal	na	y	ceftriaxone	augmentin DF PO
2	78	n	n	n	n	n	4	#VALUE!	y	y	y	4	severe	y	n	y	n	n	n	n	n	n	27.3437	5.3	4.43	na	y	negative	na	na	contaminant	na	na	na	na	na	na	na	na	na	na	n	#VALUE!	#VALUE!	normal	na	n	na	na
1	79	n	n	n	n	n	3	#VALUE!	y	y	y	4	moderate	y	y	y	y	y	n	n	n	n	26.2346	11.8	9.2	na	y	negative	na	na	negative	na	na	na	na	na	na	na	na	na	na	n	#VALUE!	#VALUE!	abnormal	na	y	ceftriaxone	azithromycin
2	67	n	n	n	n	n	2	#VALUE!	y	y	y	4	moderate	y	y	y	n	y	y	n	n	y	24.1672	4.6	3.62	na	n	na	na	na	na	na	na	na	na	na	na	na	na	na	na	n	#VALUE!	#VALUE!	abnormal	na	y	amoxicillin
2	22	n	n	n	n	n	2	#VALUE!	y	y	y	4	moderate	n	n	n	n	n	n	n	n	y	22.1367	2.4	0.91	17	y	na	na	na	negative	na	na	na	na	na	na	na	na	na	na	n	#VALUE!	#VALUE!	normal	na	y	benzylpenicillin	doxycycline
1	21	n	n	n	n	n	6	#VALUE!	y	y	y	2	moderate	n	n	n	n	n	n	n	n	n	17.301	8.5	6.93	107	y	negative	na	na	negative	na	na	na	na	na	na	na	na	na	na	n	#VALUE!	#VALUE!	normal	na	n	na	na
1	88	n	n	n	n	n	2	#VALUE!	y	n	n	0	moderate	y	n	n	n	n	n	n	n	n	31.1791	10.3	7.69	na	y	negative	na	na	negative	na	na	na	na	na	na	na	na	na	na	n	#VALUE!	#VALUE!	normal	normal	y	moxifloxacin	na
1	75	y	n	n	n	n	1	#VALUE!	y	y	y	5	moderate	n	n	n	n	n	n	n	y	y	25.4848	9.7	5.8	8.4	y	na	contaminated	na	negative	na	na	na	na	na	na	na	na	na	na	n	#VALUE!	#VALUE!	normal	na	y	amoxicillin	doxycycline
1	86	n	n	n	n	n	7	#VALUE!	y	n	y	2	severe	y	n	y	n	n	n	n	n	n	29.5858	10.5	8.35	na	y	negative	na	na	na	na	na	na	na	na	na	na	na	na	na	n	#VALUE!	#VALUE!	normal	na	n	na	na
2	77	n	n	n	n	n	7	#VALUE!	y	n	y	4	moderate	n	n	n	n	y	n	n	n	y	26.713	10	8.7	6.3	y	negative	na	na	negative	na	na	na	na	na	na	na	na	na	na	n	#VALUE!	#VALUE!	abnormal	normal	y	ceftriaxone	azithromycin
1	92	n	n	n	n	n	3	#VALUE!	y	y	y	4	moderate	n	n	n	n	y	n	n	n	n	27.1706	5.2	3.2	22	y	negative	na	na	negative	na	na	na	na	na	na	na	na	na	na	n	#VALUE!	#VALUE!	normal	na	y	ceftriaxone	azithromycin
1	73	n	n	n	n	n	4	#VALUE!	y	y	y	3	severe	n	n	y	n	y	n	n	n	y	24.0123	15	14	50	y	na	na	na	contaminant	na	na	na	na	na	na	na	na	na	na	n	#VALUE!	#VALUE!	normal	na	y	ceftriaxone	cefalexin
2	41	n	n	n	n	y	3	1	y	n	n	0	severe	n	n	n	n	n	n	y	n	y	45.5166	12.5	7.5	na	y	negative	na	na	negative	na	na	na	na	na	na	na	na	na	na	n	#VALUE!	#VALUE!	normal	na	y	gentamicin	metronidazole
2	83	n	n	n	n	n	3	#VALUE!	y	n	y	4	moderate	y	n	n	n	y	n	n	n	y	25.7812	7.9	6.3	159	y	negative	normal resp flora	na	na	na	negative	na	na	na	na	na	na	na	na	n	#VALUE!	#VALUE!	normal	na	y	ceftriaxone	cefuroxime
1	73	n	n	n	n	n	3	#VALUE!	y	n	y	2	severe	y	n	y	n	n	n	n	n	n	#VALUE!	7.9	6.3	113	y	negative	normal resp flora	na	negative	na	na	na	na	na	na	na	na	na	na	n	#VALUE!	#VALUE!	normal	na	y	ceftriaxone	azithromycin
2	63	n	n	n	n	n	2	#VALUE!	y	n	y	3	moderate	n	n	y	n	n	n	y	n	y	21.0077	3.4	1.56	na	n	na	na	na	na	na	na	na	na	na	na	na	na	na	na	n	#VALUE!	#VALUE!	na	na	n	na	na
2	89	n	y	y	y	n	12	#VALUE!	y	n	y	2	moderate	y	n	n	n	n	n	n	n	n	26.8386	7.6	5.5	na	y	negative	na	na	na	na	na	na	na	na	na	na	na	na	na	n	#VALUE!	#VALUE!	normal	na	n	na	na
1	88	n	n	n	n	n	7	#VALUE!	y	y	y	3	moderate	y	y	y	n	n	n	n	y	y	30.3673	13.1	11.2	146	y	na	na	na	negative	na	na	na	na	na	na	na	na	na	na	n	#VALUE!	#VALUE!	na	abnormal	n	na	na
2	82	n	n	n	n	n	5	#VALUE!	y	n	n	0	severe	n	n	y	n	n	n	n	n	n	28.1531	10.8	6.3	86	y	negative	na	na	contaminant	na	na	na	na	na	na	na	na	na	na	n	#VALUE!	#VALUE!	normal	na	n	na	na
1	82	n	y	n	y	n	2	#VALUE!	y	y	y	4	moderate	n	y	y	n	y	n	n	y	y	23.8754	3.1	1.46	14	y	negative	normal resp flora	na	na	negative	na	na	na	na	na	na	na	na	na	n	#VALUE!	#VALUE!	normal	abnormal	n	na	na
1	79	n	n	n	n	n	3	#VALUE!	y	n	y	3	severe	y	n	y	n	n	n	n	n	n	36.4198	17.4	14.3	na	y	negative	na	na	negative	na	na	na	na	na	na	na	na	na	na	n	#VALUE!	#VALUE!	abnormal	na	y	benzylpenicillin	augmentin DF PO
1	86	n	n	n	n	n	16	#VALUE!	y	y	y	3	moderate	y	n	y	y	n	n	n	n	y	20.2449	7.6	3.6	8.5	n	na	na	na	na	na	na	na	na	na	na	na	na	na	na	n	#VALUE!	#VALUE!	abnormal	na	n	na	na
1	68	n	y	y	y	n	13	#VALUE!	y	n	n	0	severe	y	n	y	y	y	n	n	n	y	27.993	16	14.6	85	y	na	normal resp flora	na	negative	na	negative	na	na	na	na	na	na	na	na	n	#VALUE!	#VALUE!	abnormal	abnormal	y	augmentin DF PO	na
1	86	n	n	n	n	n	7	#VALUE!	y	n	y	3	moderate	y	n	y	n	y	n	n	y	y	25.7959	7	4.9	na	y	negative	na	na	negative	na	na	na	na	na	na	na	na	na	na	n	#VALUE!	#VALUE!	normal	na	y	cefazolin	na
1	78	n	n	n	n	n	3	#VALUE!	y	y	y	4	severe	n	y	n	n	y	n	n	n	n	31.7739	12.7	9.9	182	y	negative	normal resp flora	na	negative	negative	na	negative	na	na	na	na	na	na	negative	n	#VALUE!	#VALUE!	abnormal	na	y	ceftriaxone	azithromycin
2	61	n	n	n	n	n	4	#VALUE!	y	y	y	3	moderate	y	y	n	y	n	n	n	n	y	57.7289	7.1	5.9	11	y	negative	na	na	negative	na	na	na	na	na	na	na	na	na	na	n	#VALUE!	#VALUE!	normal	na	n	na	na
2	79	n	n	n	n	n	4	#VALUE!	n	y	y	3	moderate	n	n	n	y	n	n	n	n	n	30.6544	12.3	10.6	na	y	na	normal resp flora	na	na	na	na	na	na	na	na	na	na	na	na	n	#VALUE!	#VALUE!	abnormal	na	y	amoxicillin	na
1	86	n	n	n	n	n	3	#VALUE!	y	n	y	3	moderate	n	n	y	n	n	n	y	n	n	34.3391	13.2	10.9	198	y	negative	candida + normal resp flora	na	na	na	na	na	na	na	na	na	na	na	na	n	#VALUE!	#VALUE!	abnormal	na	y	benzylpenicillin	doxycycline
2	53	n	n	n	n	n	3	#VALUE!	y	n	n	0	moderate	n	n	n	n	n	n	n	n	y	25.0762	5.9	1.56	2	y	negative	na	na	negative	na	na	na	na	na	na	na	na	na	na	n	#VALUE!	#VALUE!	normal	na	n	na	na
1	92	n	n	n	n	n	6	#VALUE!	y	n	y	3	moderate	n	n	y	n	n	n	n	n	n	#VALUE!	20	14.4	na	y	negative	na	na	negative	na	na	na	na	na	na	na	na	na	na	n	#VALUE!	#VALUE!	normal	na	y	ceftriaxone	na
2	87	n	n	n	n	n	14	#VALUE!	y	n	n	0	severe	y	y	n	n	n	n	n	n	n	#VALUE!	9.3	7.1	13	y	negative	na	na	negative	na	na	na	na	na	na	na	na	na	na	n	#VALUE!	#VALUE!	abnormal	abnormal	n	na	na
1	70	n	n	n	n	n	3	#VALUE!	y	n	y	3	moderate	y	n	n	n	n	n	n	n	n	33.2031	15.6	11.5	91	y	negative	na	na	negative	na	negative	na	na	na	na	na	na	na	na	n	#VALUE!	#VALUE!	abnormal	na	Y	CEFTRIAXONE	doxycycline
1	81	n	n	n	n	n	5	#VALUE!	y	n	y	3	moderate	n	n	n	y	n	n	n	n	y	25.4915	15.8	12	45	y	negative	na	na	negative	na	na	na	na	na	na	na	na	na	na	n	#VALUE!	#VALUE!	normal	na	y	ceftriaxone	cefuroxime
2	84	n	y	y	y	n	5	#VALUE!	y	n	y	3	moderate	y	y	y	n	n	n	n	n	y	#VALUE!	20.5	14.4	181	y	negative	na	na	na	na	na	na	na	na	na	na	na	na	na	n	#VALUE!	#VALUE!	abnormal	na	y	ceftriaxone	na
2	90	n	n	n	n	n	8	#VALUE!	y	n	y	3	severe	y	n	n	y	n	n	n	n	n	19.052	11.5	9.2	57	y	negative	na	na	na	na	na	na	na	na	na	na	na	na	na	n	#VALUE!	#VALUE!	abnormal	na	y	ceftriaxone	azithromycin
1	90	n	n	n	n	n	3	#VALUE!	y	n	y	4	severe	n	n	y	y	n	n	n	n	n	19.8418	12.4	10.5	na	y	negative	na	na	na	na	na	na	na	na	na	na	na	na	na	n	#VALUE!	#VALUE!	abnormal	na	y	ceftriaxone	azithromycin
2	70	n	n	n	n	n	7	#VALUE!	y	y	y	4	severe	y	n	n	n	n	n	n	y	y	21.0962	17.4	8.3	38	y	negative	na	na	negative	na	na	negative	na	na	na	na	na	na	na	n	#VALUE!	#VALUE!	normal	abnormal	y	ceftriaxone	azithromycin
2	39	n	n	n	n	n	0	#VALUE!	y	n	y	2	moderate	n	n	n	n	n	n	n	n	n	#VALUE!	12.2	11.1	na	y	na	na	na	negative	na	na	na	na	na	na	na	na	na	na	n	#VALUE!	#VALUE!	abnormal	na	y	ceftriaxone	azithromycin
1	88	n	n	n	n	n	2	#VALUE!	y	n	y	3	moderate	n	n	y	n	n	n	n	n	n	24.3827	7.1	6.2	88	y	negative	na	na	negative	na	na	na	na	na	na	na	na	na	na	n	#VALUE!	#VALUE!	abnormal	na	y	ceftriaxone	doxycycline
1	78	n	n	n	n	n	14	#VALUE!	y	y	y	4	severe	y	n	y	n	n	n	n	y	y	34.0636	52	14	221	y	negative	normal resp flora	na	negative	na	na	na	na	na	na	na	na	na	na	n	#VALUE!	#VALUE!	abnormal	abnormal	y	CEFTRIAXONE	benzylpenicillin
2	71	n	n	n	n	n	6	#VALUE!	y	n	y	3	moderate	y	y	n	n	n	n	n	y	y	20.9572	12.1	9	82	y	na	na	na	na	negative	negative	na	na	na	na	na	na	na	na	n	#VALUE!	#VALUE!	abnormal	abnormal	y	piptaz	azithromycin
2	74	n	n	n	n	n	6	#VALUE!	y	n	y	2	moderate	n	n	y	n	n	n	n	n	n	32.4851	5.6	3	12	y	negative	na	na	negative	na	na	na	na	na	na	na	na	na	na	n	#VALUE!	#VALUE!	normal	na	y	benzylpenicillin	amoxicillin
2	82	n	n	n	n	n	1	#VALUE!	n	y	y	4	moderate	y	n	n	n	n	n	n	n	y	#VALUE!	16.4	14.5	57	y	na	na	na	negative	na	na	na	na	na	na	na	na	na	na	n	#VALUE!	#VALUE!	normal	na	n	na	na
2	55	n	n	n	n	n	7	#VALUE!	y	n	y	3	moderate	n	n	n	y	n	n	n	n	n	24.8777	7	5.1	73	y	negative	na	na	negative	na	na	na	na	na	na	na	na	na	na	n	#VALUE!	#VALUE!	abnormal	na	y	augmentin DF IV	na
1	84	n	n	n	n	n	10	#VALUE!	y	n	n	0	moderate	n	n	n	y	n	n	y	n	n	17.8232	12.6	11.35	107	y	negative	na	na	negative	na	na	na	na	na	na	na	na	na	na	n	#VALUE!	#VALUE!	abnormal	abnormal	y	ceftriaxone	piperacillin tazobactam
1	83	n	n	n	n	n	8	#VALUE!	y	n	y	1	moderate	y	n	n	n	n	n	n	n	n	#VALUE!	9.8	7.7	na	y	negative	na	na	negative	na	na	na	na	na	na	na	na	na	na	n	#VALUE!	#VALUE!	abnormal	na	y	ceftriaxone	cefuroxime
1	74	n	n	n	n	y	25	12	y	y	n	0	severe	n	n	n	n	n	n	n	n	n	35.5114	17	15	151	y	negative	na	na	negative	negative	negative	na	na	na	na	na	na	na	na	n	#VALUE!	#VALUE!	abnormal	abnormal	y	ceftriaxone	azithromycin
1	90	n	n	n	n	n	11	#VALUE!	y	n	y	3	severe	y	n	n	y	n	n	n	y	y	28.8592	11.1	9.8	152	y	negative	na	na	negative	negative	negative	na	na	na	na	na	na	na	na	n	#VALUE!	#VALUE!	abnormal	abnormal	y	ceftriaxone	doxycycline
1	74	n	n	n	n	n	4	#VALUE!	y	n	y	3	moderate	n	n	n	y	y	n	n	n	n	#VALUE!	14.6	13.4	33	y	negative	normal resp flora	na	na	na	na	na	na	na	na	na	na	na	na	n	#VALUE!	#VALUE!	abnormal	abnormal	y	CEFTRIAXONE	azithromycin
1	95	n	y	y	y	n	0	#VALUE!	y	y	y	2	moderate	y	n	y	n	n	n	n	n	n	20.1363	13.8	12.2	na	y	negative	na	na	negative	na	na	na	na	na	na	na	na	na	na	n	#VALUE!	#VALUE!	abnormal	na	y	CEFTRIAXONE	na
2	80	n	n	n	n	n	8	#VALUE!	y	y	n	0	severe	y	y	n	n	n	n	n	n	n	24.4561	13	11.69	113	y	na	na	na	negative	na	na	na	na	na	na	na	na	na	na	n	#VALUE!	#VALUE!	normal	na	n	na	na
2	68	n	n	n	n	n	2	#VALUE!	y	n	y	2	moderate	n	n	n	n	n	n	n	n	n	27.2509	10.4	7.1	61	n	na	na	na	na	na	na	na	na	na	na	na	na	na	na	n	#VALUE!	#VALUE!	normal	na	n	na	na
2	53	n	n	n	n	n	4	#VALUE!	y	n	n	0	moderate	y	n	n	n	n	n	n	n	y	21.875	7.3	1.04	82	y	na	na	na	negative	na	na	na	na	na	na	na	na	na	na	n	#VALUE!	#VALUE!	abnormal	na	y	benzylpenicillin	doxycycline
2	74	n	n	n	n	n	3	#VALUE!	y	y	y	2	moderate	y	n	n	y	n	n	n	n	n	39.5421	5.7	2.7	66	n	na	na	na	na	na	na	na	na	na	na	na	na	na	na	n	#VALUE!	#VALUE!	normal	na	n	na	na
2	68	n	n	n	n	n	5	#VALUE!	y	y	n	0	severe	y	n	y	n	n	n	n	n	n	#VALUE!	14	10.8	na	n	na	na	na	na	na	na	na	na	na	na	na	na	na	na	n	#VALUE!	#VALUE!	normal	na	y	augmentin DF PO	na
1	69	n	n	n	n	n	4	#VALUE!	y	n	y	3	moderate	y	n	y	n	n	n	n	y	y	27.5482	4.3	2.97	51	y	negative	na	na	negative	na	na	na	na	na	na	na	na	na	na	n	#VALUE!	#VALUE!	normal	na	y	ceftriaxone	augmentin DF PO
1	80	n	n	n	n	n	8	#VALUE!	y	n	y	3	severe	n	n	y	n	n	n	n	n	n	25.4694	12.9	10.1	na	y	na	normal resp flora	na	na	na	na	na	na	na	na	na	na	na	na	n	#VALUE!	#VALUE!	abnormal	abnormal	y	ceftriaxone	azithromycin
2	90	n	n	n	n	n	6	#VALUE!	y	n	y	na	severe	y	y	n	n	n	n	n	n	n	33.5315	9.2	6.9	na	n	na	na	na	na	na	na	na	na	na	na	na	na	na	na	n	#VALUE!	#VALUE!	abnormal	na	n	na	na
1	59	y	n	n	n	n	11	#VALUE!	y	y	y	3	moderate	n	n	n	n	n	n	n	y	y	29.7458	3.3	2.2	118	y	negative	negative	NEGATIVE	negative	negative	negative	negative	na	na	na	na	na	na	na	n	#VALUE!	#VALUE!	abnormal	abnormal	y	benzylpenicillin	ceftriaxone
2	86	n	n	n	n	n	7	#VALUE!	n	y	y	3	moderate	y	n	y	n	n	n	n	n	n	25.4767	8.6	6	na	n	na	na	na	na	na	na	na	na	na	na	na	na	na	na	n	#VALUE!	#VALUE!	abnormal	na	y	ceftriaxone	amoxicillin
1	84	n	n	n	n	n	3	#VALUE!	y	y	y	3	severe	y	n	y	n	n	n	n	n	n	30.2076	8.8	7.8	51	y	na	na	na	negative	na	na	na	na	na	na	na	na	na	na	n	#VALUE!	#VALUE!	abnormal	na	n	na	na
1	78	n	n	n	n	n	5	#VALUE!	y	n	y	1	moderate	y	n	n	y	n	n	n	n	n	47.3338	4	2.5	23	n	na	na	na	na	na	na	na	na	na	na	na	na	na	na	n	#VALUE!	#VALUE!	normal	na	n	na	na
1	88	n	n	n	n	n	10	#VALUE!	y	n	na	na	severe	y	y	y	n	n	n	n	n	n	23.8281	6.2	4.8	27	y	negative	na	na	na	na	na	na	na	na	na	na	na	na	na	n	#VALUE!	#VALUE!	abnormal	na	y	ceftriaxone	azithromycin
2	74	n	n	n	n	n	9	#VALUE!	y	n	y	3	severe	n	n	n	y	n	n	n	n	n	29.2969	11.2	9.9	38	y	na	na	na	negative	negative	negative	na	na	na	na	na	na	na	na	n	#VALUE!	#VALUE!	abnormal	na	y	ceftriaxone	azithromycin
2	91	n	n	n	n	n	8	#VALUE!	y	y	y	3	severe	n	n	n	n	n	n	n	n	n	#VALUE!	20	15.4	39	y	na	na	na	negative	na	na	na	na	na	na	na	na	na	na	n	#VALUE!	#VALUE!	normal	na	n	na	na
1	58	n	n	n	n	n	9	#VALUE!	y	y	y	3	moderate	n	n	n	n	n	n	n	y	y	25.7672	3	1.9	114	y	negative	na	na	negative	na	na	na	na	na	na	na	na	na	na	n	#VALUE!	#VALUE!	abnormal	na	y	ceftriaxone	cefuroxime
1	90	n	n	n	n	n	3	#VALUE!	y	n	y	3	severe	n	n	n	n	n	n	n	n	n	23.3067	8.8	6.5	18	y	na	na	na	negative	na	na	na	na	na	na	na	na	na	na	n	#VALUE!	#VALUE!	abnormal	na	y	ceftriaxone	doxycycline
1	63	n	n	n	n	n	7	#VALUE!	y	n	y	3	severe	n	n	n	n	n	n	n	n	n	#VALUE!	15.6	14.9	351	y	negative	normal resp flora	na	negative	negative	negative	na	na	na	na	na	na	na	na	n	#VALUE!	#VALUE!	abnormal	na	y	ceftriaxone	azithromycin
2	47	n	n	n	n	n	2	#VALUE!	y	y	na	0	moderate	n	n	n	y	n	n	n	n	n	27.1968	10	8.9	31	y	na	na	na	negative	na	na	na	na	na	na	na	na	na	na	n	#VALUE!	#VALUE!	normal	na	n	na	na
2	69	n	n	n	n	y	13	4	y	n	na	0	severe	y	n	n	n	n	n	n	n	n	40.2528	9	7.8	203	y	na	na	na	negative	negative	negative	na	na	na	na	na	na	na	na	n	#VALUE!	#VALUE!	abnormal	abnormal	y	augmentin DF IV	na
1	87	n	n	n	n	n	0	#VALUE!	y	y	y	2	severe	y	n	n	n	n	n	n	y	y	#VALUE!	6.4	4.7	na	n	na	na	na	na	na	na	na	na	na	na	na	na	na	na	n	#VALUE!	#VALUE!	abnormal	na	n	na	na
1	73	n	n	n	n	n	2	#VALUE!	y	y	y	3	severe	n	n	y	n	n	n	n	n	n	30.2737	8.8	7	91	y	negative	na	na	negative	na	na	na	na	na	na	na	na	na	na	n	#VALUE!	#VALUE!	abnormal	na	y	benzylpenicillin	amoxicillin
1	63	n	n	n	n	y	1	1	y	y	y	2	moderate	n	n	n	n	n	n	n	y	y	22.5309	2.6	2	108	y	negative	na	na	negative	na	na	na	na	na	na	na	na	na	na	n	#VALUE!	#VALUE!	normal	na	y	piptaz	gentamicin
2	76	n	n	n	n	n	4	#VALUE!	y	n	y	3	severe	y	y	n	n	n	n	n	n	n	31.6032	8.9	6.3	na	y	na	normal resp flora	na	na	na	na	na	na	na	na	na	na	na	na	n	#VALUE!	#VALUE!	normal	na	y	amoxicillin	na
2	66	n	n	n	n	n	4	#VALUE!	y	y	y	3	severe	n	n	n	y	n	n	n	n	n	35.8478	11.7	10.9	117	n	na	na	na	na	na	na	na	na	na	na	na	na	na	na	n	#VALUE!	#VALUE!	abnormal	na	n	na	na
1	82	n	n	n	n	n	6	#VALUE!	y	y	y	3	moderate	y	y	y	y	n	n	n	n	n	35.4938	10.4	8	9	n	na	na	na	na	na	na	na	na	na	na	na	na	na	na	n	#VALUE!	#VALUE!	abnormal	na	y	amoxicillin	doxycycline
1	53	n	n	n	n	n	2	#VALUE!	y	y	y	3	moderate	n	n	y	n	n	n	n	n	n	27.4271	7.9	6.38	11	n	na	na	na	na	na	na	na	na	na	na	na	na	na	na	n	#VALUE!	#VALUE!	normal	na	n	na	na
2	47	n	n	n	n	y	20	10	y	y	n	0	severe	n	n	n	n	n	n	n	n	n	41.1387	21	16.4	295	y	negative	normal resp flora	na	negative	negative	negative	na	na	na	na	na	na	na	na	n	#VALUE!	#VALUE!	abnormal	abnormal	y	piptaz	azithromycin
1	87	n	n	n	n	n	9	#VALUE!	y	n	y	3	severe	y	n	y	y	n	n	n	n	n	#VALUE!	11.5	9.9	18	y	negative	na	na	negative	na	na	na	na	na	na	na	na	na	na	n	#VALUE!	#VALUE!	abnormal	abnormal	y	ceftriaxone	azithromycin
1	66	n	y	y	y	y	7	5	y	y	na	na	severe	y	y	n	n	n	n	n	n	n	#VALUE!	7.9	5.4	na	y	negative	na	na	negative	negative	negative	na	na	na	na	na	na	na	na	n	#VALUE!	#VALUE!	abnormal	na	y	benzylpenicillin	doxycycline
2	50	n	n	n	n	n	5	#VALUE!	y	y	y	3	moderate	n	n	n	y	n	n	n	n	y	#VALUE!	5.7	4.3	0.9	n	na	na	na	na	na	na	na	na	na	na	na	na	na	na	n	#VALUE!	#VALUE!	normal	na	N	na	na
2	69	n	n	n	n	n	5	#VALUE!	y	y	y	3	severe	n	n	n	n	n	n	y	n	y	25.8044	15.8	10.6	156	y	negative	na	na	negative	na	na	na	na	na	na	na	na	na	na	n	#VALUE!	#VALUE!	abnormal	na	y	piptaz	na
2	74	n	n	n	n	n	5	#VALUE!	y	y	y	3	severe	n	n	n	n	n	n	n	n	n	17.7999	12.6	9.9	136	y	na	normal resp flora	na	na	na	na	na	na	na	na	na	na	na	na	n	#VALUE!	#VALUE!	abnormal	abnormal	y	ceftriaxone	azithromycin
1	63	n	n	n	n	n	21	#VALUE!	y	y	y	3	severe	y	y	n	n	y	n	n	n	y	32.6608	10.8	9.5	98	y	negative	na	NEGATIVE	negative	negative	negative	negative	negative	negative	negative	na	na	na	negative	n	#VALUE!	#VALUE!	abnormal	abnormal	y	ceftriaxone	azithromycin
1	80	n	n	n	n	n	5	#VALUE!	y	y	n	0	severe	y	n	y	y	n	n	n	n	n	29.7521	12.8	11.3	16	y	negative	na	na	negative	na	na	na	na	na	na	na	na	na	na	n	#VALUE!	#VALUE!	normal	na	y	ceftriaxone	doxycycline
1	51	n	n	n	n	n	2	#VALUE!	y	y	y	4	moderate	y	y	n	n	y	n	n	n	y	27.968	8.8	7.6	98	y	negative	normal resp flora	na	negative	negative	na	negative	na	na	na	na	na	na	na	n	#VALUE!	#VALUE!	abnormal	abnormal	y	piptaz	augmentin DF PO
1	77	n	y	y	y	n	11	#VALUE!	y	y	y	3	severe	y	n	y	y	n	n	n	n	y	25.8645	17	15.8	51	y	negative	na	na	negative	na	na	na	na	na	na	na	na	na	na	n	#VALUE!	#VALUE!	abnormal	abnormal	y	ceftriaxone	azithromycin
2	32	n	n	n	n	n	5	#VALUE!	n	y	y	2	severe	n	n	n	y	n	n	n	n	n	24.841	5.7	5.2	173	n	na	na	na	na	na	na	na	na	na	na	na	na	na	na	n	#VALUE!	#VALUE!	abnormal	na	y	ceftriaxone	azithromycin
1	74	n	y	n	n	n	2	#VALUE!	y	y	y	2	moderate	y	n	y	y	n	n	n	n	n	#VALUE!	20.1	16.7	90	y	na	na	na	negative	na	na	na	na	na	na	na	na	na	na	n	#VALUE!	#VALUE!	normal	na	y	augmentin IV	augmentin DF PO
1	91	n	y	n	y	n	11	#VALUE!	y	y	y	3	severe	y	n	y	y	n	n	n	y	y	23.3844	5.2	4.4	25	y	negative	normal resp flora	na	negative	negative	na	na	na	na	na	na	na	na	negative	n	#VALUE!	#VALUE!	abnormal	abnormal	y	ceftriaxone	azithromycin
2	80	n	n	n	n	n	7	#VALUE!	y	n	y	3	moderate	y	y	y	n	n	n	n	n	n	24.2424	15	7.6	115	y	na	na	na	negative	na	na	na	na	na	na	na	na	na	na	n	#VALUE!	#VALUE!	abnormal	na	y	augmentin DF IV	azithromycin
1	79	n	y	n	n	y	3	2	y	y	y	3	severe	y	y	y	n	y	y	n	n	y	30.0215	11.9	8.7	61	y	na	na	na	na	na	negative	na	na	na	na	na	na	na	na	n	#VALUE!	#VALUE!	abnormal	na	y	benzylpenicillin	doxycycline
1	82	n	n	n	n	n	7	#VALUE!	y	n	y	3	severe	y	y	y	y	y	n	n	n	n	22.7833	11.8	11	92	n	na	na	na	na	na	na	na	na	na	na	na	na	na	na	n	#VALUE!	#VALUE!	abnormal	na	y	benzylpenicillin	doxycycline
2	87	n	y	y	y	n	12	#VALUE!	y	y	y	2	severe	n	n	n	n	y	n	n	n	n	#VALUE!	13.3	12.1	11	y	na	na	na	negative	na	na	na	na	na	na	na	na	na	na	n	#VALUE!	#VALUE!	abnormal	na	y	augmentin DF IV	augmentin DF PO
1	77	n	n	n	n	n	12	#VALUE!	y	n	n	0	severe	y	n	n	n	n	n	n	n	n	32.112	16.1	14.3	85	y	na	na	na	negative	na	na	na	na	na	na	na	na	na	na	n	#VALUE!	#VALUE!	abnormal	abnormal	y	ceftriaxone	azithromycin
1	88	n	n	n	n	y	12	3	y	y	y	3	severe	y	n	n	n	n	n	y	n	n	28.0428	13	10.2	77	n	na	na	na	na	na	na	na	na	na	na	na	na	na	na	n	#VALUE!	#VALUE!	abnormal	abnormal	n	na	na
1	81	n	y	y	y	n	2	#VALUE!	n	y	n	0	severe	y	n	y	y	n	n	n	n	n	37.911	11.4	6.9	135	n	na	na	na	na	na	na	na	na	na	na	na	na	na	na	n	#VALUE!	#VALUE!	abnormal	na	n	na	na
1	63	n	y	y	y	n	5	#VALUE!	y	y	y	3	severe	y	n	n	n	n	n	n	n	n	23.9869	6.8	6.8	102	y	na	na	na	negative	na	na	na	na	na	na	na	na	na	na	n	#VALUE!	#VALUE!	abnormal	na	y	piptaz	augmentin IV
2	88	n	n	n	n	n	7	#VALUE!	y	n	y	2	moderate	y	n	y	y	n	n	n	n	n	#VALUE!	4.8	3.8	na	y	na	na	na	negative	na	na	na	na	na	na	na	na	na	na	n	#VALUE!	#VALUE!	abnormal	na	n	na
2	71	n	n	n	n	n	3	#VALUE!	y	n	y	2	moderate	n	n	n	n	n	n	n	n	n	26.5338	4.3	4.3	na	y	negative	na	na	na	na	na	na	na	na	na	na	na	na	na	n	#VALUE!	#VALUE!	normal	na	n	na
1	77	n	y	n	n	n	5	#VALUE!	y	n	y	na	moderate	n	y	n	n	n	n	n	n	n	28.3937	11.9	9.9	na	n	na	na	na	na	na	na	na	na	na	na	na	na	na	na	n	#VALUE!	#VALUE!	na	na	n	na
1	77	n	n	n	n	n	3	#VALUE!	y	n	y	3	moderate	y	y	y	n	y	n	n	n	n	28.634	12.2	10.3	84	y	negative	na	na	negative	na	negative	na	na	na	na	na	na	na	na	n	#VALUE!	#VALUE!	normal	na	y	ceftriaxone	azithromycin
1	85	n	n	n	n	n	3	#VALUE!	n	y	y	3	severe	y	y	y	y	y	n	n	n	n	25.9259	13.5	11.6	29	n	na	na	na	na	na	na	na	na	na	na	na	na	na	na	n	#VALUE!	#VALUE!	normal	na	y	augmentin IV
1	62	n	y	y	y	n	8	#VALUE!	y	n	y	3	severe	n	n	n	y	n	n	y	n	n	20.4986	9.5	15.9	na	n	na	na	na	na	na	na	na	na	na	na	na	na	na	na	n	#VALUE!	#VALUE!	abnormal	abnormal	n	na	na
1	73	n	n	n	n	n	11	#VALUE!	y	n	y	3	severe	n	n	y	n	n	n	n	n	n	#VALUE!	11.4	10	na	y	na	na	na	negative	na	na	na	na	na	na	na	na	na	na	n	#VALUE!	#VALUE!	abnormal	na	y	augmentin DF IV	piptaz
2	92	n	n	n	n	n	5	#VALUE!	y	n	n	0	severe	y	n	y	n	n	n	n	n	n	36.3636	15.8	13.8	69	y	na	na	na	negative	na	na	na	na	na	na	na	na	na	na	n	#VALUE!	#VALUE!	abnormal	na	y	ceftriaxone
2	83	n	y	y	y	y	3	1	n	y	y	3	severe	n	n	n	y	n	n	n	n	y	#VALUE!	11.3	10.9	138	y	na	na	na	na	na	negative	na	na	na	na	na	na	na	na	n	#VALUE!	#VALUE!	abnormal	na	y	ceftriaxone	azithromycin
2	62	n	y	y	y	y	7	7	y	y	na	na	moderate	n	n	y	y	n	n	n	n	n	#VALUE!	13	10.5	na	y	na	na	na	negative	na	na	na	na	na	na	na	na	na	na	n	#VALUE!	#VALUE!	abnormal	na	y	ceftriaxone	piptaz
1	59	n	n	n	n	y	19	7	y	n	y	3	severe	n	n	n	n	n	n	n	n	n	37.8583	22.5	18.8	38	y	na	na	na	negative	negative	negative	na	na	na	na	na	na	na	na	n	#VALUE!	#VALUE!	abnormal	abnormal	y	ceftriaxone	azithromycin
2	72	n	n	n	n	y	36	2	y	n	y	2	severe	y	n	n	n	n	n	n	y	y	23.4952	14.6	13.8	94	y	na	na	na	negative	negative	negative	negative	na	na	na	na	na	na	na	n	#VALUE!	#VALUE!	abnormal	abnormal	y	piptaz	azithromycin
1	76	n	n	n	n	n	6	#VALUE!	y	n	y	3	moderate	y	n	y	y	n	n	n	n	n	30.0838	11.4	9.5	3.4	n	na	na	na	na	na	na	na	na	na	na	na	na	na	na	n	#VALUE!	#VALUE!	abnormal	abnormal	y	augmentin DF PO	doxycycline
1	81	n	n	n	n	n	6	#VALUE!	y	y	y	3	severe	y	n	n	y	n	n	n	n	n	29.0657	4	3	10	n	na	na	na	na	na	na	na	na	na	na	na	na	na	na	n	#VALUE!	#VALUE!	abnormal	na	y	cefuroxime
2	62	n	n	n	n	n	7	#VALUE!	n	y	y	2	moderate	y	y	y	n	y	n	n	n	n	26.7036	9.2	7.4	7.7	n	na	na	na	na	na	na	na	na	na	na	na	na	na	na	n	#VALUE!	#VALUE!	abnormal	na	n	na
1	25	n	y	n	n	n	5	#VALUE!	n	y	y	3	severe	n	n	n	n	n	n	n	n	n	#VALUE!	15.3	13.6	195	y	na	na	na	negative	na	na	na	na	na	na	na	na	na	na	n	#VALUE!	#VALUE!	abnormal	na	y	ceftriaxone	augmentin DF PO
2	43	n	n	n	n	y	7	2	y	y	y	2	severe	n	n	n	y	n	n	n	n	y	35.629	5.8	4.4	156	y	na	na	na	negative	negative	negative	na	na	na	na	na	na	na	na	n	#VALUE!	#VALUE!	abnormal	na	y	ceftriaxone	azithromycin
1	94	n	n	n	n	n	14	#VALUE!	y	n	n	0	moderate	n	n	n	n	n	n	n	n	n	18.5185	3.3	1.7	31	n	na	na	na	na	na	na	na	na	na	na	na	na	na	na	n	#VALUE!	#VALUE!	normal	na	n	na	na
2	90	n	y	y	y	n	8	#VALUE!	y	n	y	3	moderate	y	n	n	n	n	n	n	n	n	#VALUE!	23.7	19	na	n	na	na	na	na	na	na	na	na	na	na	na	na	na	na	n	#VALUE!	#VALUE!	normal	abnormal	y	augmentin DF IV
2	47	n	n	n	n	n	4	#VALUE!	y	y	n	0	severe	y	y	n	n	n	n	n	n	n	#VALUE!	2.4	3.3	30	y	negative	na	na	negative	na	na	na	na	na	na	na	na	na	na	n	#VALUE!	#VALUE!	abnormal	abnormal	n	na
2	87	n	y	n	n	n	8	#VALUE!	y	n	y	3	severe	n	y	n	n	n	n	n	n	n	20.7612	11.3	10.6	25	y	na	na	na	negative	negative	na	na	na	na	na	na	na	na	na	n	#VALUE!	#VALUE!	abnormal	abnormal	y	augmentin DF IV	azithromycin
1	61	n	n	n	n	n	8	#VALUE!	n	y	y	3	moderate	y	n	y	y	n	n	n	n	y	23.1834	12.3	12.3	70	n	na	na	na	na	na	na	na	na	na	na	na	na	na	na	n	#VALUE!	#VALUE!	abnormal	na	n	na
2	95	n	n	n	n	n	8	#VALUE!	y	y	y	3	severe	y	n	y	n	y	n	n	n	n	20.0777	10.1	8.4	na	n	na	na	na	na	na	na	na	na	na	na	na	na	na	na	n	#VALUE!	#VALUE!	abnormal	na	y	ceftriaxone	azithromycin
1	61	n	n	n	n	n	10	#VALUE!	y	n	n	0	severe	y	n	y	y	n	n	n	n	n	33.3333	14.4	12.2	138	y	na	normal resp flora	na	na	na	na	na	na	na	na	na	na	na	na	n	#VALUE!	#VALUE!	na	abnormal	y	ceftriaxone	azithromycin
2	98	n	y	y	y	n	14	#VALUE!	y	y	n	0	moderate	y	n	y	n	y	n	n	n	n	17.9687	4.6	3.4	20	n	na	na	na	na	na	na	na	na	na	na	na	na	na	na	n	#VALUE!	#VALUE!	abnormal	na	y	ceftriaxone	azithromycin
2	82	n	n	n	n	n	4	#VALUE!	n	y	n	0	moderate	n	n	n	n	n	n	n	n	n	#VALUE!	7.9	6.8	na	n	na	na	na	na	na	na	na	na	na	na	na	na	na	na	n	#VALUE!	#VALUE!	abnormal	na	y	amoxicillin
1	88	n	n	n	n	n	6	#REF!	n	y	y	2	severe	y	n	y	n	n	n	n	n	n	#VALUE!	14.8	11.8	35	y	na	normal resp flora	na	na	na	na	na	na	na	na	na	na	na	na	n	#VALUE!	#VALUE!	abnormal	na	y	amoxicillin	ceftriaxone
1	51	y	n	n	n	n	4	#VALUE!	n	y	n	0	moderate	y	n	y	y	n	n	n	n	n	37.8583	7.2	4.9	na	n	na	na	na	na	na	na	na	na	na	na	na	na	na	na	n	#VALUE!	#VALUE!	normal	na	n	na
1	89	n	y	y	y	n	18	#VALUE!	y	n	y	3	severe	n	y	y	n	y	n	n	y	y	29.5858	31	20	199	y	na	na	na	negative	negative	negative	na	na	na	na	na	na	na	na	n	#VALUE!	#VALUE!	abnormal	abnormal	y	azithromycin	clindamycin
1	70	n	n	n	n	n	1	#VALUE!	y	y	y	3	moderate	n	n	n	y	n	n	n	n	n	24.6853	8.3	6.6	na	y	negative	na	na	na	na	na	na	na	na	na	na	na	na	na	n	#VALUE!	#VALUE!	normal	na	n	na	na
1	84	n	y	n	y	n	9	#VALUE!	y	n	y	3	moderate	y	y	n	n	n	n	n	n	n	30.2992	19.8	17.9	32	n	na	na	na	na	na	na	na	na	na	na	na	na	na	na	n	#VALUE!	#VALUE!	normal	abnormal	n	na	na
1	69	n	n	n	n	n	17	#VALUE!	y	n	y	3	severe	y	n	y	n	n	n	n	y	y	#VALUE!	9.6	8.9	50	y	negative	normal resp flora	negative atypicals	negative	negative	negative	na	na	na	na	na	na	na	negative	n	#VALUE!	#VALUE!	abnormal	abnormal	y	azithromycin	piptaz
1	68	n	y	y	y	y	37	21	y	n	y	2	severe	n	n	n	n	n	n	n	y	y	27.0641	12.6	12.3	147	y	negative	normal resp flora	negative atypicals, pjp	negative	negative	negative	negative	normal resp flora	negative	na	na	na	na	negative	n	#VALUE!	#VALUE!	abnormal	abnormal	y	piptaz	azithromycin
1	95	n	y	y	y	n	5	#VALUE!	y	y	y	1	severe	y	y	y	y	y	n	n	n	n	23.5102	12.8	11.6	95	y	na	normal resp flora	na	na	na	na	na	na	na	na	na	na	na	na	n	#VALUE!	#VALUE!	abnormal	na	y	ceftriaxone	azithromycin
1	60	n	n	n	n	n	2	#VALUE!	y	n	y	2	moderate	y	y	n	n	n	n	n	n	n	31.055	8.2	6.6	na	y	na	na	na	negative	na	na	na	na	na	na	na	na	na	na	n	#VALUE!	#VALUE!	abnormal	na	y	ceftriaxone	na
2	83	n	y	n	y	n	12	#VALUE!	y	n	y	1	severe	y	n	n	n	n	n	n	n	y	32.0513	12.9	12	88	y	negative	na	na	negative	negative	negative	na	na	na	na	na	na	na	na	n	#VALUE!	#VALUE!	normal	abnormal	y	azithromycin	ceftriaxone
1	74	n	n	n	n	n	17	#VALUE!	y	y	y	2	severe	n	n	n	y	n	n	n	n	n	30.0781	8.1	5.8	na	n	na	na	na	na	na	na	na	na	na	na	na	na	na	na	n	#VALUE!	#VALUE!	abnormal	na	y	azithromycin	ceftriaxone
1	72	n	n	n	n	n	1	#VALUE!	y	y	n	0	moderate	n	n	n	n	n	n	n	n	n	24.0741	14.9	12.6	na	y	na	na	na	negative	na	na	na	na	na	na	na	na	na	na	n	#VALUE!	#VALUE!	abnormal	na	y	benzylpenicillin	doxycycline
1	68	n	n	n	n	y	9	2	y	n	y	2	severe	n	n	n	n	n	n	n	n	n	22.3403	18.8	17.9	237	y	na	na	na	na	negative	na	na	na	na	na	na	na	na	na	n	#VALUE!	#VALUE!	abnormal	abnormal	y	azithromycin	ceftriaxone
2	47	n	n	n	n	n	8	#VALUE!	y	n	y	1	moderate	y	n	n	y	n	n	n	n	n	#VALUE!	13.1	11.2	119	y	na	normal resp flora	na	negative	na	na	na	na	na	na	na	na	na	na	n	#VALUE!	#VALUE!	normal	na	y	ceftriaxone	azithromycin
1	22	n	n	n	n	y	3	1	y	n	y	2	severe	n	n	n	y	n	n	n	n	n	30.9715	14.3	12.5	16	n	na	na	na	na	na	na	na	na	na	na	na	na	na	na	n	#VALUE!	#VALUE!	abnormal	abnormal	y	azithromycin	ceftriaxone
2	73	n	n	n	n	y	9	3	y	y	n	0	severe	y	n	n	n	n	n	n	n	n	23.9995	17.4	11.5	163	y	na	na	na	negative	negative	na	na	na	na	na	na	na	na	na	n	#VALUE!	#VALUE!	abnormal	abnormal	y	azithromycin	ceftriaxone
1	54	n	n	n	n	n	6	#VALUE!	y	n	y	2	severe	y	y	y	n	n	n	n	n	n	73.4619	17	14.7	73	y	na	na	na	negative	na	na	na	na	na	na	na	na	na	na	n	#VALUE!	#VALUE!	abnormal	na	y	azithromycin	ceftriaxone
1	74	n	n	n	n	n	8	#VALUE!	y	n	y	2	moderate	y	y	n	n	n	n	n	n	n	#VALUE!	6.1	3.44	na	y	na	na	na	negative	na	na	na	na	na	na	na	na	na	na	n	#VALUE!	#VALUE!	abnormal	na	y	ceftriaxone	azithromycin
2	86	n	n	n	n	n	2	#VALUE!	y	n	y	3	moderate	y	n	y	n	n	n	n	n	n	35.713	9.2	7.6	44	n	na	na	na	na	na	na	na	na	na	na	na	na	na	na	n	#VALUE!	#VALUE!	abnormal	na	n	na
2	64	n	n	n	n	n	26	#VALUE!	y	n	y	2	severe	n	n	y	n	y	n	n	n	y	45.7856	34	29	147	y	na	na	negative atypicals	na	negative	negative	na	na	na	na	na	na	na	na	n	#VALUE!	#VALUE!	abnormal	na	y	azithromycin	ceftriaxone
2	91	n	y	y	y	n	22	#VALUE!	n	y	y	2	severe	y	n	y	y	n	n	n	n	n	25.711	7.8	6.7	50	y	na	normal resp flora + coliform	na	negative	na	na	na	na	na	na	na	na	na	na	n	#VALUE!	#VALUE!	abnormal	abnormal	y	augmentin DF IV	benzylpenicillin
1	48	n	n	n	n	n	3	#VALUE!	n	y	y	2	moderate	y	y	y	y	y	n	n	n	y	36.8278	6.2	4.1	83	y	na	na	na	negative	na	na	na	na	na	na	na	na	na	na	n	#VALUE!	#VALUE!	na	abnormal	y	ceftriaxone
1	83	n	n	n	n	y	11	4	y	n	y	2	severe	n	n	n	n	n	n	n	n	n	26.8817	16.2	14.3	228	y	na	na	na	na	negative	negative	na	na	na	na	na	na	na	na	n	#VALUE!	#VALUE!	abnormal	na	y	ceftriaxone	moxifloxacin
1	67	n	n	n	n	n	8	#VALUE!	y	y	y	2	severe	y	y	y	y	n	n	n	n	n	31.1419	12	10.6	115	y	na	na	na	negative	na	na	na	na	na	na	na	na	na	na	n	#VALUE!	#VALUE!	abnormal	na	y	ceftriaxone	azithromycin
2	64	n	n	n	n	n	3	#VALUE!	y	n	y	2	moderate	n	n	n	y	y	n	n	n	y	42.9687	5.7	4.5	209	y	na	na	na	negative	na	na	na	na	na	na	na	na	na	na	n	#VALUE!	#VALUE!	abnormal	abnormal	n	na
1	88	n	n	n	n	n	9	#VALUE!	y	n	y	2	moderate	y	n	n	n	y	n	n	n	n	25.8264	16	14	142	y	na	normal resp flora	na	negative	na	na	na	na	na	na	na	na	na	na	n	#VALUE!	#VALUE!	abnormal	abnormal	n	na
2	60	n	n	n	n	n	9	#VALUE!	y	n	n	0	moderate	n	n	n	n	n	n	n	n	n	38.8571	9.4	7.5	43	n	na	na	na	na	na	na	na	na	na	na	na	na	na	na	n	#VALUE!	#VALUE!	abnormal	abnormal	n	na
2	70	n	n	n	n	n	10	#VALUE!	y	n	n	0	severe	y	n	n	y	n	n	n	n	n	31.1791	11.9	9.9	16	n	na	na	na	na	na	na	na	na	na	na	na	na	na	na	n	#VALUE!	#VALUE!	abnormal	na	n	na
1	81	n	y	y	y	y	16	15	y	n	y	3	severe	y	y	y	n	y	n	n	n	y	32.8466	42	40	140	y	na	no growth	negative	negative	negative	negative	na	na	na	na	no growth	na	na	negative	n	#VALUE!	#VALUE!	abnormal	na	y	piptaz
1	82	n	y	y	y	n	17	#VALUE!	y	n	n	0	moderate	n	n	n	n	n	n	n	n	n	18.1138	30	26	na	n	na	na	na	na	na	na	na	na	na	na	na	na	na	na	n	#VALUE!	#VALUE!	abnormal	na	y	benzylpenicillin	doxycycline
1	88	n	n	n	n	n	8	#VALUE!	y	n	n	0	severe	y	n	n	n	n	n	n	n	n	25.0915	10.3	8.7	123	y	negative	na	na	negative	na	negative	na	na	na	na	na	na	na	na	n	#VALUE!	#VALUE!	abnormal	abnormal	y	ceftriaxone	doxycycline
2	66	n	n	n	n	n	4	#VALUE!	y	n	y	2	severe	y	n	n	n	n	n	n	n	y	32.6294	11.1	9.5	26	y	na	normal resp flora	na	na	na	na	na	na	na	na	na	na	na	na	n	#VALUE!	#VALUE!	abnormal	abnormal	n	na
1	76	n	n	n	n	n	10	#VALUE!	y	y	y	2	severe	y	y	n	n	y	n	n	n	n	34.349	7.6	6.2	48	y	na	na	na	negative	na	na	na	na	na	na	na	na	na	na	n	#VALUE!	#VALUE!	normal	na	n	na
1	63	n	n	n	n	n	7	#VALUE!	y	n	n	0	moderate	n	n	n	n	n	n	n	n	n	28.3419	10.1	5.6	na	y	na	normal resp flora	na	negative	negative	na	na	na	na	na	na	na	na	na	n	#VALUE!	#VALUE!	abnormal	abnormal	y	ceftriaxone	doxycycline
2	84	n	y	y	y	n	3	#VALUE!	y	n	y	3	severe	n	n	n	y	y	n	n	n	y	37.3898	3.3	1.2	45	y	na	na	na	na	na	negative	na	na	na	na	na	na	na	na	n	#VALUE!	#VALUE!	abnormal	abnormal	y	azithromycin	ceftriaxone
1	62	n	n	n	n	n	4	#VALUE!	y	n	n	0	moderate	n	n	n	n	n	n	n	n	n	21.2228	5.8	3.2	88	y	na	contaminated	na	na	negative	na	na	na	na	na	na	na	na	na	n	#VALUE!	#VALUE!	abnormal	abnormal	y	augmentin DF PO	azithromycin
2	73	n	n	n	n	n	3	#VALUE!	n	y	na	na	moderate	n	n	n	y	n	n	n	n	n	23.3067	4.2	3.2	110	n	na	na	na	na	na	na	na	na	na	na	na	na	na	na	n	#VALUE!	#VALUE!	abnormal	na	y	augmentin DF PO
2	64	n	n	n	n	n	30	#VALUE!	y	y	y	2	severe	y	n	n	n	n	n	n	y	y	24.539	14.4	12.3	126	y	na	normal resp flora	negative atypicals	negative	na	na	na	na	na	na	na	na	na	negative	n	#VALUE!	#VALUE!	abnormal	abnormal	y	azithromycin	ceftriaxone
1	54	n	y	n	y	y	16	5	y	y	y	2	severe	n	y	n	y	n	n	y	n	y	28.5884	9.1	7.1	179	y	negative	E coli	Pneumocystis jirovecii	contaminant	na	na	negative	na	na	na	na	na	na	na	y	2	13	normal	abnormal	y	piptaz	na
2	61	n	n	n	n	y	25	4	y	y	y	3	severe	n	n	y	y	n	n	n	n	y	28.7347	15	12	42	y	negative	aspergillus, pseudomonas	na	negative	negative	negative	negative	na	na	na	na	na	na	negative	y	1	16	abnormal	abnormal	y	ceftriaxone	azithromycin
1	89	n	n	n	n	n	9	#VALUE!	y	n	y	4	moderate	y	y	n	n	n	n	n	n	n	16.4121	4.2	2.9	6	y	influenza A	na	na	negative	na	na	na	na	na	na	na	na	na	na	y	0	#VALUE!	normal	na	y	amoxicillin	doxycycline
1	52	n	n	n	n	n	5	#VALUE!	y	n	y	3	severe	n	n	n	n	n	n	n	n	n	24.6986	14.2	13.3	301	y	negative	normal resp flora	na	streptococcus pneumoniae	na	na	na	na	na	na	na	na	na	na	y	-1	#VALUE!	abnormal	abnormal	y	ceftriaxone	azithromycin
1	69	n	y	y	y	y	0	0	y	n	y	3	severe	n	y	y	n	n	n	n	y	y	18.4139	77	34	194	y	influenza A	na	na	na	na	na	na	na	na	na	na	na	na	na	y	-4	#VALUE!	normal	na	n	na	na
2	78	n	n	n	n	n	2	#VALUE!	y	y	y	4	severe	n	n	y	y	n	n	n	n	n	31.2213	13.5	11.3	24	y	negative	Pseudomonas	na	na	na	na	na	na	na	na	na	na	na	na	y	0	#VALUE!	normal	na	y	cefuroxime	na
1	71	y	n	n	n	n	3	#VALUE!	y	n	y	2	moderate	y	n	n	n	n	n	y	n	n	30.9617	6.7	6.1	na	y	influenza A	na	na	negative	na	na	na	na	na	na	na	na	na	na	y	0	#VALUE!	normal	na	n	na	na
1	69	n	n	n	n	n	5	#VALUE!	y	n	y	3	moderate	y	n	y	n	n	n	n	n	n	38.3408	25.5	23	143	y	negative	na	na	Enterococcus faecalis (urine source)	na	na	na	na	na	na	na	na	na	na	y	1	#VALUE!	normal	na	y	ceftriaxone	augmentin IV
1	74	n	n	n	n	n	3	#VALUE!	y	n	n	0	severe	n	n	n	n	n	n	n	n	n	18.4139	10.5	9.3	11	y	negative	normal resp flora	na	na	s. pneumoniae	na	na	na	na	na	na	na	na	na	y	1	#VALUE!	abnormal	abnormal	y	CEFTRIAXONE	azithromycin
2	81	n	n	n	n	n	9	#VALUE!	y	n	n	0	severe	n	y	n	y	n	n	n	n	n	27.6361	8	5.5	1.3	y	RSV	contaminated	na	na	na	na	na	na	na	na	na	na	na	na	y	0	#VALUE!	abnormal	abnormal	y	augmentin DF PO	na
2	80	n	y	y	y	n	2	#VALUE!	y	n	n	0	severe	y	n	y	y	y	n	n	n	n	#VALUE!	8.6	7.7	na	y	negative	na	na	achromobacter xyloticans ?chest source	na	na	na	na	na	na	na	na	na	na	y	0	#VALUE!	abnormal	na	n	na	na
2	47	y	n	n	n	n	5	#VALUE!	y	y	n	0	severe	n	n	y	y	n	n	n	n	n	29.9709	13.5	9.6	26	y	na	na	na	negative	streptococcus	negative	na	na	na	na	na	na	na	na	y	2	#VALUE!	abnormal	abnormal	y	augmentin DF IV	augmentin DF PO
2	83	n	n	n	n	n	3	#VALUE!	y	n	n	0	moderate	y	y	y	n	n	n	n	n	n	36.8851	13.7	12	53	y	na	na	na	E coli - urine source	na	na	na	na	na	na	na	na	na	na	y	0	#VALUE!	normal	na	y	ampicillin	gentamicin
1	74	n	n	n	n	n	10	#VALUE!	y	y	y	2	severe	n	n	n	n	n	n	n	n	n	20.148	22.3	13.5	54	y	negative	normal resp flora	na	Pseudomonas aeruginosa	na	na	na	na	na	na	na	na	na	negative	y	0	#VALUE!	abnormal	abnormal	y	ampicillin	ceftriaxone
1	66	n	n	n	n	y	47	19	y	n	y	3	severe	n	y	n	n	n	n	n	n	y	30.6939	13.2	10.5	135	y	na	pseudomonas, candida	negative PJP, legionella, chlamydia	negative	negative	negative	negative	na	na	na	na	na	na	na	y	8	16	abnormal	abnormal	y	piptaz	azithromycin
1	72	n	n	n	n	y	37	14	y	n	y	3	severe	n	n	n	n	n	n	n	n	n	25.3086	12.8	11.5	84	y	na	candida	PJP negative	negative	na	na	negative	na	na	na	na	na	na	na	y	3	#VALUE!	abnormal	abnormal	y	ceftriaxone	piptaz
1	74	n	n	n	n	y	27	18	y	n	n	0	severe	y	n	y	n	n	n	n	n	n	29.321	20.9	19.8	238	y	na	na	na	negative	negative	negative	na	na	na	na	candida	na	na	na	y	2	#VALUE!	abnormal	abnormal	y	ceftriaxone	azithromycin
2	77	n	n	n	n	n	9	#VALUE!	y	n	y	3	severe	n	n	n	n	n	n	n	y	y	19.8413	10.1	8.7	na	y	na	strep pneumoniae	na	na	na	na	na	na	na	na	na	na	na	MISC:	y	0	#VALUE!	abnormal	abnormal	y	augmentin DF PO
1	92	n	n	n	n	n	11	#VALUE!	y	y	y	3	severe	y	y	y	n	y	n	n	n	n	27.5134	9.2	8	33	y	na	candida + normal resp flora	na	negative	na	na	na	na	na	na	na	na	na	na	y	0	#VALUE!	abnormal	na	y	azithromycin	ceftriaxone
1	70	n	y	y	y	y	30	30	y	n	y	3	severe	y	y	n	n	n	n	n	n	n	26.8519	18.5	15.2	199	y	na	normal resp flora + candida 2+	na	negative	negative	negative	1.67	candida. Aspergilus niger	na	na	candida	na	na	negative	y	12	16	abnormal	abnormal	y	ceftriaxone	azithromycin
2	74	n	n	n	n	y	17	8	y	n	y	2	severe	n	n	n	y	n	n	n	n	y	28.125	16.5	15.3	265	y	negative	candida	negative pjp	negative	na	na	na	na	na	na	na	na	na	na	y	4	#VALUE!	abnormal	na	y	azithromycin	augmentin DF IV
2	72	n	n	n	n	n	8	#VALUE!	y	n	y	2	severe	y	n	n	n	n	n	n	n	n	33.9844	10.7	8.5	na	y	na	normal resp flora	na	klebsiella pneumoniae - chest source	na	na	na	na	na	na	na	na	na	na	y	0	#VALUE!	abnormal	na	y	ceftriaxone	augmentin DF PO
2	60	y	y	y	y	y	22	22	y	n	n	0	severe	y	y	y	n	n	n	n	n	n	40.8983	22.6	21.2	318	y	na	na	na	negative	negative	negative	na	stenotrophomonas maltophilia, achromobacter sp	negative pjp	na	stenotrophomonas maltophilia, candida, Enterobacter cloacae, klebsiella pneumoniae	negative pjp	>5	negative	y	5	8	abnormal	abnormal	y	piptaz	moxifloxacin
[truncated: 8 more columns]
